# Supplementary material for: Microstructural alterations predict impaired bimanual control in Parkinson’s disease
Source: Brain Commun. 2022 May 22;4(3):fcac137. doi: 10.1093/braincomms/fcac137 (PMC9185383; doi:10.1093/braincomms/fcac137)
Supplement: fcac137_Supplementary_Data [file fcac137_supplementary_data.zip]

Archive with 5 entries (5 files):
- BRAINCOM-2022-033.R1 Decision letter attachment.pdf
- Original Submission - Decision Letter.pdf
- Original Submission.pdf
- Revision 1-Decision Letter.pdf
- Supplementary_Material.docx
